# Supplementary material for: Development of a Biosensor to Detect Venom of Malayan Krait (Bungarus candidus)
Source: Toxins (Basel). 2024 Jan 19;16(1):56. doi: 10.3390/toxins16010056 (PMC10820552; doi:10.3390/toxins16010056)
Supplement: Supplementary file 1 [file toxins-16-00056-s001.zip]

Archive with 1 entries (1 files):
- toxins-2753640-supplementary.pdf
